# Supplementary material for: Innovation network structure, government R&D investment and regional innovation efficiency: Evidence from China
Source: PLoS One. 2023 May 22;18(5):e0286096. doi: 10.1371/journal.pone.0286096 (PMC10202290; doi:10.1371/journal.pone.0286096)
Supplement: S1 Data — (XLSX) [file pone.0286096.s001.xlsx]

## Sheet: Sheet1
	Provinces	Years	Innovation Network structure	Classification	Government R&D investment	Classification	I&G	Classification	R&D efficiency	Sort	Commercialization efficiency	Sort
1	Beijing	11-13-15	0.138554	1	2.45219	1	11	1	1	1	0.738	80
2	Beijing	12-14-16	0.153283	1	2.46759	1	11	1	1	1	0.805	73
3	Beijing	13-15-17	0.172033	1	2.71666	1	11	1	1	1	1	1
4	Beijing	14-16-18	0.172968	1	2.7243	1	11	1	1	1	1	1
5	Beijing	15-17-19	0.18299	1	2.68982	1	11	1	1	1	1	1
6	Tianjin	11-13-15	0.0445158	2	0.737517	2	22	4	0.732	68	0.879	58
7	Tianjin	12-14-16	0.052932	2	0.746828	2	22	4	0.636	99	0.787	74
8	Tianjin	13-15-17	0.0647123	2	0.80375	2	22	4	0.603	107	0.528	113
9	Tianjin	14-16-18	0.0704773	2	0.792444	2	22	4	0.749	65	0.498	121
10	Tianjin	15-17-19	0.0870328	1	0.965587	2	12	4	0.541	116	0.845	64
11	Hebei	11-13-15	0.036404	2	0.743347	2	22	4	0.394	141	0.958	41
12	Hebei	12-14-16	0.0382552	2	0.726131	2	22	4	0.42	136	0.867	63
13	Hebei	13-15-17	0.0417093	2	0.651945	2	22	4	0.369	143	0.887	56
14	Hebei	14-16-18	0.0437973	2	0.673505	2	22	4	0.462	131	1	1
15	Hebei	15-17-19	0.0493488	2	0.718519	2	22	4	0.416	137	1	1
16	Shanxi	11-13-15	0.0310802	2	0.636831	2	22	4	0.452	133	0.393	136
17	Shanxi	12-14-16	0.032319	2	0.636038	2	22	4	0.395	140	0.508	115
18	Shanxi	13-15-17	0.0335979	2	0.758258	2	22	4	0.375	142	0.744	78
19	Shanxi	14-16-18	0.0307397	2	0.659461	2	22	4	0.455	132	0.966	39
20	Shanxi	15-17-19	0.0321126	2	0.861986	2	22	4	0.521	120	0.884	57
21	Inner Mongolia	11-13-15	0.0194976	2	0.653205	2	22	4	0.22	148	0.927	46
22	Inner Mongolia	12-14-16	0.0199614	2	0.539576	2	22	4	0.215	149	1	1
23	Inner Mongolia	13-15-17	0.0220646	2	0.608829	2	22	4	0.203	150	1	1
24	Inner Mongolia	14-16-18	0.0223552	2	0.572482	2	22	4	0.254	145	1	1
25	Inner Mongolia	15-17-19	0.0214516	2	0.556502	2	22	4	0.23	147	1	1
26	Liaoning	11-13-15	0.0954343	1	1.04293	2	12	2	0.719	73	0.508	115
27	Liaoning	12-14-16	0.100428	1	1.06798	2	12	2	0.648	97	0.603	105
28	Liaoning	13-15-17	0.105035	1	1.02568	2	12	2	0.601	108	0.642	95
29	Liaoning	14-16-18	0.100627	1	1.05178	2	12	2	0.636	99	0.891	55
30	Liaoning	15-17-19	0.0980381	1	1.34558	1	11	1	0.704	78	0.722	82
31	Jilin	11-13-15	0.0248036	2	1.73248	1	21	3	1	1	1	1
32	Jilin	12-14-16	0.0272083	2	1.69577	1	21	3	1	1	1	1
33	Jilin	13-15-17	0.0257396	2	1.68878	1	21	3	1	1	1	1
34	Jilin	14-16-18	0.0266972	2	1.71979	1	21	3	1	1	1	1
35	Jilin	15-17-19	0.025312	2	1.70265	1	21	3	0.917	42	1	1
36	Heilongjiang	11-13-15	0.0481928	2	1.29795	1	21	3	0.96	37	0.167	149
37	Heilongjiang	12-14-16	0.0626685	2	1.76123	1	21	3	0.933	41	0.159	150
38	Heilongjiang	13-15-17	0.0676805	2	1.99188	1	21	3	0.937	40	0.197	148
39	Heilongjiang	14-16-18	0.0703325	2	1.91328	1	21	3	1	1	0.247	147
40	Heilongjiang	15-17-19	0.07123	2	1.98487	1	21	3	1	1	0.351	140
41	Shanghai	11-13-15	0.103694	1	1.35789	1	11	1	0.764	63	0.62	100
42	Shanghai	12-14-16	0.118209	1	1.5404	1	11	1	0.754	64	0.739	79
43	Shanghai	13-15-17	0.115965	1	1.49762	1	11	1	0.734	67	0.719	83
44	Shanghai	14-16-18	0.140383	1	1.67472	1	11	1	0.791	57	0.872	61
45	Shanghai	15-17-19	0.125505	1	1.71199	1	11	1	0.727	69	0.751	77
46	Jiangsu	11-13-15	0.152266	1	0.50919	2	12	2	1	1	0.56	109
47	Jiangsu	12-14-16	0.187588	1	0.49971	2	12	2	0.875	46	0.618	101
48	Jiangsu	13-15-17	0.200017	1	0.45093	2	12	2	0.614	105	0.614	102
49	Jiangsu	14-16-18	0.208418	1	0.398249	2	12	2	0.769	62	0.636	97
50	Jiangsu	15-17-19	0.228547	1	0.400334	2	12	2	0.686	84	0.593	106
51	Zhejiang	11-13-15	0.106176	1	0.406373	2	12	2	1	1	0.806	72
52	Zhejiang	12-14-16	0.120125	1	0.38761	2	12	2	0.784	59	0.816	67
53	Zhejiang	13-15-17	0.131614	1	0.3835	2	12	2	0.801	54	0.692	89
54	Zhejiang	14-16-18	0.137061	1	0.38424	2	12	2	0.818	52	0.753	76
55	Zhejiang	15-17-19	0.145958	1	0.350153	2	12	2	0.694	81	0.871	62
56	Anhui	11-13-15	0.05624	2	1.00781	2	22	4	0.998	34	0.649	93
57	Anhui	12-14-16	0.0611767	2	0.990542	2	22	4	0.848	49	0.659	91
58	Anhui	13-15-17	0.071401	2	1.11531	2	22	4	0.773	61	0.659	91
59	Anhui	14-16-18	0.0808414	2	1.07156	2	22	4	0.957	38	0.669	90
60	Anhui	15-17-19	0.0843219	1	0.941331	2	12	2	0.884	45	0.648	94
61	Fujian	11-13-15	0.0370509	2	0.38129	2	22	4	0.573	110	0.638	96
62	Fujian	12-14-16	0.0437656	2	0.369484	2	22	4	0.52	122	0.614	102
63	Fujian	13-15-17	0.0482013	2	0.390966	2	22	4	0.564	113	0.504	120
64	Fujian	14-16-18	0.0506614	2	0.414425	2	22	4	0.719	73	0.506	117
65	Fujian	15-17-19	0.0523902	2	0.406763	2	22	4	0.682	85	0.529	112
66	Jiangxi	11-13-15	0.0316499	2	0.889909	2	22	4	0.51	124	0.927	46
67	Jiangxi	12-14-16	0.0317775	2	0.797708	2	22	4	0.665	93	0.939	44
68	Jiangxi	13-15-17	0.033524	2	0.847325	2	22	4	0.618	104	0.9	51
69	Jiangxi	14-16-18	0.0377025	2	0.838654	2	22	4	1	1	0.877	59
70	Jiangxi	15-17-19	0.0378907	2	0.705655	2	22	4	1	1	1	1
71	Shandong	11-13-15	0.092585	1	0.393739	2	12	2	0.504	126	0.961	40
72	Shandong	12-14-16	0.111568	1	0.418859	2	12	2	0.521	120	0.923	48
73	Shandong	13-15-17	0.12445	1	0.397092	2	12	2	0.44	135	0.875	60
74	Shandong	14-16-18	0.129037	1	0.383838	2	12	2	0.557	114	0.816	67
75	Shandong	15-17-19	0.138924	1	0.365799	2	12	2	0.474	128	0.757	75
76	Henan	11-13-15	0.0474221	2	0.592038	2	22	4	0.518	123	0.949	43
77	Henan	12-14-16	0.0503253	2	0.637079	2	22	4	0.505	125	0.811	69
78	Henan	13-15-17	0.0543114	2	0.577281	2	22	4	0.474	128	0.82	66
79	Henan	14-16-18	0.0567859	2	0.561594	2	22	4	0.549	115	0.895	52
80	Henan	15-17-19	0.0609979	2	0.522375	2	22	4	0.569	111	0.592	107
81	Hubei	11-13-15	0.0649912	2	1.03181	2	22	2	0.641	98	0.919	49
82	Hubei	12-14-16	0.0757167	2	1.00062	2	22	2	0.693	83	0.893	53
83	Hubei	13-15-17	0.0846426	1	0.981514	2	12	2	0.695	80	0.892	54
84	Hubei	14-16-18	0.0858587	1	0.945582	2	12	2	0.747	66	1	1
85	Hubei	15-17-19	0.190532	1	0.857175	2	12	2	0.707	77	0.954	42
86	Hunan	11-13-15	0.0876642	1	0.616236	2	12	2	0.669	90	1	1
87	Hunan	12-14-16	0.0969442	1	0.596475	2	12	2	0.622	103	1	1
88	Hunan	13-15-17	0.107711	1	0.66781	2	12	2	0.628	101	1	1
89	Hunan	14-16-18	0.15073	1	0.672201	2	12	2	0.682	85	1	1
90	Hunan	15-17-19	0.0919982	1	0.579957	2	12	2	0.609	106	0.938	45
91	Guangdong	11-13-15	0.192293	1	0.415629	2	12	2	0.524	118	1	1
92	Guangdong	12-14-16	0.198877	1	0.404666	2	12	2	0.478	127	1	1
93	Guangdong	13-15-17	0.331975	1	0.381434	2	12	2	0.526	117	1	1
94	Guangdong	14-16-18	0.314397	1	0.358769	2	12	2	0.694	81	1	1
95	Guangdong	15-17-19	0.295801	1	0.381422	2	12	2	0.827	50	1	1
96	Guangxi	11-13-15	0.0496789	2	0.979312	2	22	4	0.663	95	0.707	85
97	Guangxi	12-14-16	0.0462327	2	1.01401	2	22	4	0.71	76	0.625	99
98	Guangxi	13-15-17	0.0431703	2	0.924203	2	22	4	0.865	47	0.538	110
99	Guangxi	14-16-18	0.0536889	2	1.03583	2	22	4	1	1	0.403	131
100	Guangxi	15-17-19	0.0384505	2	1.10863	2	22	4	1	1	0.442	125
101	Hainan	11-13-15	0.0185535	2	1.89233	1	21	3	0.672	89	0.809	70
102	Hainan	12-14-16	0.0132835	2	1.55608	1	21	3	0.58	109	0.905	50
103	Hainan	13-15-17	0.0345732	2	1.65923	1	21	3	0.676	88	0.996	38
104	Hainan	14-16-18	0.0152652	2	1.66035	1	21	3	0.725	70	1	1
105	Hainan	15-17-19	0.0118804	2	1.49385	1	21	3	0.801	54	0.822	65
106	Chongqing	11-13-15	0.0819961	1	0.723978	2	12	2	1	1	0.808	71
107	Chongqing	12-14-16	0.101521	1	0.668931	2	12	2	1	1	0.723	81
108	Chongqing	13-15-17	0.104314	1	0.647275	2	12	2	1	1	0.575	108
109	Chongqing	14-16-18	0.0969485	1	0.568752	2	12	2	0.946	39	0.697	87
110	Chongqing	15-17-19	0.0919558	1	0.693991	2	12	2	0.814	53	0.633	98
111	Sichuan	11-13-15	0.247634	1	2.355	1	11	1	0.908	43	0.329	144
112	Sichuan	12-14-16	0.229203	1	2.26207	1	11	1	0.852	48	0.292	146
113	Sichuan	13-15-17	0.238092	1	1.8096	1	11	1	0.776	60	0.325	145
114	Sichuan	14-16-18	0.21836	1	2.12336	1	11	1	0.983	35	0.406	130
115	Sichuan	15-17-19	0.221371	1	2.15291	1	11	1	1	1	0.701	86
116	Guizhou	11-13-15	0.0259879	2	0.955885	2	22	4	0.975	36	0.403	131
117	Guizhou	12-14-16	0.0243588	2	0.988497	2	22	4	1	1	0.506	117
118	Guizhou	13-15-17	0.0275173	2	1.24025	1	21	3	0.827	50	0.44	126
119	Guizhou	14-16-18	0.0270057	2	1.18116	1	21	3	0.908	43	0.612	104
120	Guizhou	15-17-19	0.0288371	2	1.20996	1	21	3	1	1	1	1
121	Yunnan	11-13-15	0.0418667	2	1.44261	1	21	3	0.716	75	0.331	143
122	Yunnan	12-14-16	0.0477332	2	1.46784	1	21	3	0.72	71	0.339	142
123	Yunnan	13-15-17	0.0500178	2	1.47628	1	21	3	0.669	90	0.4	133
124	Yunnan	14-16-18	0.0438584	2	1.43143	1	21	3	0.787	58	0.438	127
125	Yunnan	15-17-19	0.0464737	2	1.62658	1	21	3	0.664	94	0.392	137
126	Shaanxi	11-13-15	0.112037	1	2.61695	1	11	1	1	1	0.359	139
127	Shaanxi	12-14-16	0.131778	1	2.61225	1	11	1	1	1	0.428	129
128	Shaanxi	13-15-17	0.148894	1	2.65419	1	11	1	0.999	33	0.472	122
129	Shaanxi	14-16-18	0.17135	1	2.69219	1	11	1	1	1	0.693	88
130	Shaanxi	15-17-19	0.164285	1	2.63399	1	11	1	1	1	0.711	84
131	Gansu	11-13-15	0.0409965	2	1.63047	1	21	3	1	1	0.525	114
132	Gansu	12-14-16	0.037343	2	1.67762	1	21	3	1	1	0.396	135
133	Gansu	13-15-17	0.0363912	2	1.69547	1	21	3	1	1	0.434	128
134	Gansu	14-16-18	0.03386	2	1.71926	1	21	3	1	1	0.368	138
135	Gansu	15-17-19	0.0377863	2	1.69169	1	21	3	1	1	0.505	119
136	Qinghai	11-13-15	0.00569413	2	1.18664	1	21	3	0.238	146	1	1
137	Qinghai	12-14-16	0.00542126	2	1.24061	1	21	3	0.305	144	1	1
138	Qinghai	13-15-17	0.00564901	2	1.34641	1	21	3	0.401	139	1	1
139	Qinghai	14-16-18	0.00756534	2	1.44931	1	21	3	0.566	112	1	1
140	Qinghai	15-17-19	0.00780756	2	1.59639	1	21	3	0.682	85	1	1
141	Ningxia	11-13-15	0.00877876	2	1.01426	2	22	4	0.474	128	1	1
142	Ningxia	12-14-16	0.010251	2	1.05446	2	22	4	0.413	138	1	1
143	Ningxia	13-15-17	0.00881881	2	1.0004	2	22	4	0.448	134	1	1
144	Ningxia	14-16-18	0.00728294	2	1.11649	2	22	4	0.524	118	1	1
145	Ningxia	15-17-19	0.00790141	2	1.00946	2	22	4	0.623	102	1	1
146	Xinjiang	11-13-15	0.0227856	2	1.23107	1	21	3	0.653	96	0.532	111
147	Xinjiang	12-14-16	0.0267731	2	1.24484	1	21	3	0.7	79	0.472	122
148	Xinjiang	13-15-17	0.0245653	2	1.24039	1	21	3	0.667	92	0.347	141
149	Xinjiang	14-16-18	0.0227048	2	1.23506	1	21	3	0.798	56	0.397	134
150	Xinjiang	15-17-19	0.022886	2	1.25009	1	21	3	0.72	71	0.471	124
mean			0.0813981		1.12112				0.7208		0.731873
